# Supplementary material for: Feasibility of a family-oriented mHealth intervention for Chinese Americans with type 2 diabetes: A pilot randomized control trial
Source: PLoS One. 2024 Mar 11;19(3):e0299799. doi: 10.1371/journal.pone.0299799 (PMC10927140; doi:10.1371/journal.pone.0299799)
Supplement: S5 File — (XLSX) [file pone.0299799.s005.xlsx]

## Sheet: FAMILY_patient_data
participant_study_id_pt	pt_ID	pt_SMS	pt_time	pt_age	pt_gender	pt_marital	pt_education	pt_income	pt_employ	pt_foreignborn	pt_eng	pt_ylive	pt_a1c	pt_weight	pt_self-efficacy	pt_eat_fruit	pt_eat_veg	pt_eat_refined	pt_eat_whole	pt_eat_sugarydrinks	pt_eat_starchy	pt_healthy_diet	pt_ipaq_sf	pt_sdsca_ttl	pt_ss_diabetes	pt_ss_emotional_mean	pt_ss_emotional_t	pt_dds_mean
F01PT	1	0	0	57	1	1	2	1	1	1	3	39	10	125	9.38	0.5	2	1	1	0	1	2	693	42	60	3	42.1	3
F05PT	5	0	0	45	1	1	5	1	2	1	3	15	7.1	195	5	2	1	0.1	0.1	0.1	0.1	4	0	34	27	3.5	45.4	2
F06PT	6	0	0	54	2	1	2	2	1	1	3	30	7.4	191	7.38	0.25	0.25	2	0	0	0.17	5	280	16	36	2	35.7	2
F07PT	7	0	0	48	2	1	2	1	2	1	4	3.5	10.3	176	10	0.14	1	1	2	0	0.05	2	9744	48	60	4	49	1
F08PT	8	0	0	63	1	1	1	1	6	1	4	6	7.6	136	10	2	0.5	1.5	0.5	1	0	1	594	24	15	1.75	34	4
F10PT	10	0	0	66	1	1	2	1	6	1	3	40	7	106	5.88	1	1.5	0.06	1.2	0	0	2	3024	44	53	4.75	55.6	2
F12PT	12	0	0	55	2	1	4	1	2	1	3	20	8.9	145	8.88	0.5	2	2	0.5	0.3	0	2	1131	38	58	4.75	55.6	1
F13PT	13	0	0	68	2	1	2	1	6	1	3	34	8.2	143	5.88	0.5	1.5	3.5	1.75	0	0.06	2	1318	25	40	4.5	53	1
F14PT	14	0	0	58	1	1	2	1	6	1	4	10	8.4	180	7.5	0.07	0.3	1	0.25	0.07	0.1	5	0	11	60	4.75	55.6	3
F19PT	19	0	0	62	1	1	3	2	5	1	3	35	7.1	182	5.5	1	1	2	0	0.13	0	4	707	28	47	2.5	38.9	2
F20PT	20	0	0	46	2	1	3	2	1	1	3	16	7	170	6.88	1	0.5	2	0	0	0.066	4	2079	41	56	3.75	47.2	2
F21PT	21	0	0	61	2	1	4	1	5	1	4	22	7.9	170	5.38	0.25	1.5	2.5	0.75	1	0.16	4	813	24	60	2	35.7	2
F01PT	1	0	3	57	1	1	2	1	1	1	3	39	7.7	138	9.13	1	2	0.25	2	0	0	2	1566	52	60	3.25	43.7	4
F05PT	5	0	3	45	1	1	5	1	2	1	3	15	6.5	186	6.25	2	1	1	0	0	0	4	1392	25	55	4	49	2
F06PT	6	0	3	54	2	1	2	2	1	1	3	30	7.3	186	6.63	0.5	0.5	1.5	0	0	0.2	4	8372	23	60	4.5	53	1
F07PT	7	0	3	48	2	1	2	1	2	1	4	3.5		152	9.75	0.1	2	1	3	0	0.1	2	4746	54	60	5	62	1
F08PT	8	0	3	63	1	1	1	1	6	1	4	6	7.7	136	7.13	2	1	1	2	0	0	4	2226	37	41	2	35.7	2
F10PT	10	0	3	66	1	1	2	1	6	1	3	40	6.6	104	6.13	2	2	2	2	0	0.06	2	3906	38	56	4.25	50.8	2
F12PT	12	0	3	55	2	1	4	1	2	1	3	20		138	7.25	1	3	0.5	0.5	0	0	3	1692	48	60	3.75	47.2	2
F13PT	13	0	3	68	2	1	2	1	6	1	3	34	7.4	143	6.5	1	1.5	3	0	0.26	0.2	2	2322	16	51	4.5	53	1
F14PT	14	0	3	58	1	1	2	1	6	1	4	10
F19PT	19	0	3	62	1	1	3	2	5	1	3	35	6.8
F20PT	20	0	3	46	2	1	3	2	1	1	3	16	6.9	168	6.88	1	1	2	0	0	0.12	3	8950.5	39	50	2.5	38.9	1
F21PT	21	0	3	61	2	1	4	1	5	1	4	22	7.6	170	8.88	1	2	2	0.5	0	0.1	4	1546	57	60	3.25	43.7	1
F01PT	1	0	6	57	1	1	2	1	1	1	3	39	7.7	150	7.5	0.5	1	0.5	0.5	0	0	4	1666	49	60	5	62	3
F05PT	5	0	6	45	1	1	5	1	2	1	3	15	6.2	186	6.25	1	2	0.5	0	0	0.2	4	1215	29	47	4	49	2
F06PT	6	0	6	54	2	1	2	2	1	1	3	30	7.4	183	6	0.5	1	1	0	0	0.1	5	1848	20	60	4.75	55.6	1
F07PT	7	0	6	48	2	1	2	1	2	1	4	3.5		143	9.63	0.5	2.5	1	1	0	0.1	2	2772	49	60	5	62	1
F08PT	8	0	6	63	1	1	1	1	6	1	4	6	7.6	136	7.63	1	2	2	0.5	0	0	4	2772	49	46	3	42.1	1
F10PT	10	0	6	66	1	1	2	1	6	1	3	40	6.9	105	7.5	1	2	0.5	0.5	0	1	3	2488.5	47	54	4	49	2
F12PT	12	0	6	55	2	1	4	1	2	1	3	20	8	142	8.38	0.5	2	0.5	0.2	0	0	3	306	30	58	4.5	53	1
F13PT	13	0	6	68	2	1	2	1	6	1	3	34	8	142	9	1.5	2	3	0.5	0	0	4	882	43	48	4.75	55.6	1
F14PT	14	0	6	58	1	1	2	1	6	1	4	10
F19PT	19	0	6	62	1	1	3	2	5	1	3	35	6.6
F20PT	20	0	6	46	2	1	3	2	1	1	3	16	6.8	168	7.13	1	0.5	1.5	0	0	0.1	4	14772	37	50	2.5	38.9	1
F21PT	21	0	6	61	2	1	4	1	5	1	4	22		170	8.88	1	2	2	0.5	0	0	4	4386	44	60	3	42.1	1
F02PT	2	1	0	44	2	1	2	1	1	1	3	16	7.8	160	6.5	0	0.5	0.7	0	1	0	4	99	5	30	1.25	29.9	1
F03PT	3	1	0	64	1	2	4	2	5	1	4	12	8.1	124	9.75	1.5	2	0.5	1.5	0	0.5	3	594	35	59	5	62	1
F04PT	4	1	0	66	2	1	6	1	6	1	2	32	7.7	140	7.75	1	3	1.25	0.3	1	0.2	3	1038	45	58	3.5	45.4	4
F09PT	9	1	0	68	1	3	5	1	6	1	3	1	9.7	137	9.25	1	1.5	1	0	0	0.5	3	2373	34	58	4	49	1
F11PT	11	1	0	44	2	3	2	1	5	1	4	15	7.1	176	8.13	1	2	2	0	0.3	0.008	4	346.5	27	61	2	35.7	2
F15PT	15	1	0	46	2	1	6	3	4	1	2	18	7.3	176	8.88	1	2	0	1	0	0	5	1866	35	12	3.25	43.7	2
F16PT	16	1	0	52	1	1	5	2	2	1	3	9	10.4	205	4.63	1.5	1	0.5	0.5	0.03	0.5	3	396	28	40	3.25	43.7	5
F17PT	17	1	0	69	1	2	2	1	6	1	4	27	7.1	150	6.25	0.2	1	1	0.3	0	0	4	379	23	60	2.75	40.5	2
F18PT	18	1	0	66	1	3	6		6	1	3	21	7.4	143	9.75	4	1	1	1	1	1	3	693	56	56	3.25	43.7	1
F22PT	22	1	0	53	2	1	2	1	5	1	4	9	7.5	150	4.5	1	1	1	0	0	0.1	4	231	27	48	1	25.7	2
F23PT	23	1	0	38	2	1	5	3	1	1	1	38	11.1	169	10	1	2	2	0	0	0	4	2188.5	37	60	5	62	1
F02PT	2	1	3	44	2	1	2	1	1	1	3	16	9.1
F03PT	3	1	3	64	1	2	4	2	5	1	4	12	6.8	144	8.88	1.5	4	0.16	4.5	0	0.28	3	3052	53	59	5	62	1
F04PT	4	1	3	66	2	1	6	1	6	1	2	32		130	8.5	1	6	1.5	1	0	0	2	1253	56	59	5	62	2
F09PT	9	1	3	68	1	3	5	1	6	1	3	1	7.9	130	9.63	2	3.5	1	2	0	1	3	1533	57	60	4	49	1
F11PT	11	1	3	44	2	3	2	1	5	1	4	15	6.2	176	6	0	1	1	0	0.1	0.5	4	0	20	48	4	49	1
F15PT	15	1	3	46	2	1	6	3	4	1	2	18	7.3	176	8.88	1	2	0	1	0	0.1	3	2195	40	39	2.5	38.9	2
F16PT	16	1	3	52	1	1	5	2	2	1	3	9	8.9	161	7.13	1	1	1.5	1	0	0	4	786	12	53	3	42.1	2
F17PT	17	1	3	69	1	2	2	1	6	1	4	27	9.3	150	6.63	2	2	1	1	0	1	4	66	42	59	3.5	45.4	2
F18PT	18	1	3	66	1	3	6		6	1	3	21		155	9	2	1	0.5	1	0	0.5	3	693	47	60	5	62	1
F22PT	22	1	3	53	2	1	2	1	5	1	4	9		140	6.25	1	1	1	0	0	0	4	4620	31	30	1.25	29.9	2
F23PT	23	1	3	38	2	1	5	3	1	1	1	38		159	10	1.5	2	1	0	0	0	3	2287.5	42	60	5	62	1
F02PT	2	1	6	44	2	1	2	1	1	1	3	16	8.2
F03PT	3	1	6	64	1	2	4	2	5	1	4	12		115	8.75	2	3	0.2	0.5	0	0.5	3	1173	44	56	4	49	2
F04PT	4	1	6	66	2	1	6	1	6	1	2	32	7.9	135	10	1	2.5	1	1.5	0	0	3	1253	67	60	5	62	1
F09PT	9	1	6	68	1	3	5	1	6	1	3	1	6.7	132	8.88	2	3.5	1	1	0	0.1	2	604	59	60	4	49	1
F11PT	11	1	6	44	2	3	2	1	5	1	4	15		80	6.13	0	1	1	0	0	0.5	4	0	26	48	3.75	47.2	1
F15PT	15	1	6	46	2	1	6	3	4	1	2	18	7.1	176	9	1	2	0	0.5	0	0.1	3	1653	43	40	3	42.1	2
F16PT	16	1	6	52	1	1	5	2	2	1	3	9	5.8	208	6.13	2	2	1.5	0.5	0.1	0.1	4	2079	33	60	3.75	47.2	2
F17PT	17	1	6	69	1	2	2	1	6	1	4	27	7.6	155	7.13	1	2	1	1	0	0.5	4	1154	48	58	3.75	47.2	2
F18PT	18	1	6	66	1	3	6		6	1	3	21		155	8.63	2	1	0.5	1	0	0.2	3	0	35	60	4.5	53	1
F22PT	22	1	6	53	2	1	2	1	5	1	4	9	7.5	140	7.13	1	1	1	0	0	0	4	8500	34	30	2	35.7	2
F23PT	23	1	6	38	2	1	5	3	1	1	1	38	6.6	155	10	1.5	2	2	0	0	0	2	3348	48	60	5	62	1

## Sheet: FAMILY_family&friend_data
participant_study_id_pt	ff_ID	ff_SMS	ff_time	ff_age	ff_gender	ff_marital	ff_education	ff_income	ff_employ	ff_foreignborn	ff_eng	ff_ylive	relationship	ff_weight	ff_eat_fruit	ff_eat_veg	ff_eat_refined	ff_eat_whole	ff_eat_sugarydrinks	ff_eat_starchy	ff_healthy_diet	ff_ipaq_sf	ff_ss_diabetes	ff_ss_emotional_mean	ff_ss_emotional_t	ff_dk_correct	ff_dk_1
F01PT	1	0	0	61	2	1	4	1	6	1	3	30	1	200	1	2	2	1	0	1	4	1386	58	1	25.7	0.9	1
F02PT	2	1	0	40	1	1	2	1	5	1	3	11	1	130	2	1	0.5	0	0	0	4	0	14	1	25.7	0.1	0
F03PT	3	1	0	37	2	1	6	2	4	1	3	11	2	280	1.5	2	4	0	2	0	5	528	20	3.75	47.2	0.9	1
F04PT	4	1	0	66	1	1	6	3	2	1	3	32	1	118	0.1	3	2.5	0	0	0	4	659	22	3.5	45.4	0.7	0
F05PT	5	0	0	57	2	1	5	2	5	1	2	30	1	156	1	0.5	1	0.5	0.3	0.1	2	693	55	3	42.1	0.3	0
F06PT	6	0	0	51	1	1	2	1	1	1	3	25	1	128	1	2	3	0.5	0	0.3	4	3564	44	3.5	45.4	0.4	0
F07PT	7	0	0		1	1	2	1	2	1	4	3.5	1	143	0.13	3	0.75	0.26	0.06	0.1	2	2044	60	3.75	47.2	0.2	0
F08PT	8	0	0	65	2	1	2	1	6	1	4	5	1	180	1	0.5	2	1	0	0.1	4	1188	37	2.75	40.5	0.4	0
F09PT	9	1	0	38	1	1	6	3	1	1	1	7	2	143	1	1	2	0.25	1	0.5	3	716	50	5	62	0.9	1
F10PT	10	0	0	69	2	1	4	1	6	1	3	30	1	138	0.5	0.5	0.5	0.3	1	0.016	4	933	47	3.25	43.7	0.4	0
F11PT	11	1	0	54	2	3	2	1	2	1	4	7	3	160	1	2	2	1	0	0.06	4	339	49	3	42.1	0.6	0
F12PT	12	0	0		1	1	4	1	5	1	4	20	1	138	2.5	2	5	0	0.067	0.067	4	0	56	4	49	0.4	0
F13PT	13	0	0	66	2	4	3	1	6	1	3	34	3	145	1	1	3.5	0	0	0.03	4	1195	28	2	35.7	0.8	0
F14PT	14	0	0	58	2	1	4	1	6	1	4	15	1	182	0.5	0.25	1.5	0	0	0.1	5	2772	53	4	49	0.6	0
F15PT	15	1	0	43	1	1				1			1		2	2	1	0	0.1	0.1	3	0	52	1.75	34	0.4	0
F16PT	16	1	0	62	2	1	5	2	5	1	3	7	1	154	1	1.5	1	2	0	0.2	4	400	60	4	49	0.4	0
F17PT	17	1	0	43	2	1	5	2	5	1	3	31	2	205	3	5	3	1	0.5	0.1	4	1213	55	4.25	50.8	0.4	0
F18PT	18	1	0	60	1	1	4		1	1	3	5	3	125	1.5	2	2	1	0	1	2	1386	60	4.5	53	0.5	0
F19PT	19	0	0	67	2	1	4	2	6	1	2	35	1	156	1	0.3	2.5	0	1	0	4	0	56	1.75	34	0.3	0
F20PT	20	0	0	67	1	1	4	2	4	1	3	15	1	110	1	1	2	0.13	1	0.167	3	2719.5	22	2.75	40.5	0.9	0
F21PT	21	0	0	56	1	1	2	1	2	1	3	17	1	132	1	0.5	1	0.5	0.5	0.067	2	1633	51	3.5	45.4	0.1	0
F22PT	22	1	0	52	1	1	2	1	2	1	4	10	1	146	1	2	2	0	0	0.067	2	1253	55	2	35.7	0.5	0
F23PT	23	1	0	35	1	1	4	2	1	1	3	10	1	130	2	1.5	0.8	0.3	0.1	0.3	4	330	60	3	42.1	0.8	0
F01PT	1	0	3	61	2	1	4	1	6	1	3	30	1	190	2	1	0	1.5	0	0.1	3	1986	60	4.75	55.6	0.7	1
F02PT	2	1	3	40	1	1	2	1	5	1	3	11	1
F03PT	3	1	3	37	2	1	6	2	4	1	3	11	2	220	1.5	2	2	0	2	0.06	4	1039.5	22	5	62	0.9	1
F04PT	4	1	3	66	1	1	6	3	2	1	3	32	1	115	1	3	2	0	0.5	0	4	568.5	54	5	62	0.9	1
F05PT	5	0	3	57	2	1	5	2	5	1	2	30	1	156	1	1	1	1	0.33	0.125	4	1786	49	3	42.1	0.4	0
F06PT	6	0	3	51	1	1	2	1	1	1	3	25	1	128	3	2	2	0.5	0	0.14	4	4062	56	2	35.7	0.3	0
F07PT	7	0	3		1	1	2	1	2	1	4	3.5	1	130	1	5	1	1	0	0.1	3	2932	66	4.75	55.6	0.6	0
F08PT	8	0	3	65	2	1	2	1	6	1	4	5	1
F09PT	9	1	3	38	1	1	6	3	1	1	1	7	2	143	1.5	2	3	1	0	0.5	3	834	60	5	62	0.9	1
F10PT	10	0	3	69	2	1	4	1	6	1	3	30	1	135	3	1	1	1	1	0.1	4	132	60	4.75	55.6	0.4	0
F11PT	11	1	3	54	2	3	2	1	2	1	4	7	3	165	1.5	2	2	1	0	0.1	4	542	60	4	49	0.8	0
F12PT	12	0	3		1	1	4	1	5	1	4	20	1	135	2	1.5	3	1	0	0.1	4	231	48	4.25	50.8	0.7	0
F13PT	13	0	3	66	2	4	3	1	6	1	3	34	3	150	0.75	1	3	0	0.1	0	3	1333	50	1.75	34	0.9	0
F14PT	14	0	3	58	2	1	4	1	6	1	4	15	1
F15PT	15	1	3	43	1	1				1			1	130	1	1	1	0	0.2	0	3	4053	30	2.75	40.5	0.5	0
F16PT	16	1	3	62	2	1	5	2	5	1	3	7	1	153	1	2	1.5	1.75	0	0	4	562.5	51	4.25	50.8	0.7	0
F17PT	17	1	3	43	2	1	5	2	5	1	3	31	2	205	2	1	0.5	0.5	0	0.1	2	2635	60	5	62	0.6	0
F18PT	18	1	3	60	1	1	4		1	1	3	5	3	291	1	1.5	1.5	1	0	1	3	1253	60	4.75	55.6	0.8	0
F19PT	19	0	3	67	2	1	4	2	6	1	2	35	1
F20PT	20	0	3	67	1	1	4	2	4	1	3	15	1	110	2	2	2	1	0	0	4	9786	39	3	42.1	0.6	1
F21PT	21	0	3	56	1	1	2	1	2	1	3	17	1	134	1	2.5	1	2	0	0.06	2	3472	52	3	42.1	0.4	0
F22PT	22	1	3	52	1	1	2	1	2	1	4	10	1	140	1	1	1	0	1	0.2	4	1302	60	2	35.7	0.4	1
F23PT	23	1	3	35	1	1	4	2	1	1	3	10	1	125	0.7	1.5	0.5	0	0.1	0.1	4	3342	60	4	49	0.8	1
F01PT	1	0	6	61	2	1	4	1	6	1	3	30	1	200	1	1.5	0.5	1	0	0.1	3	2226	60	4.25	50.8	0.8	1
F02PT	2	1	6	40	1	1	2	1	5	1	3	11	1
F03PT	3	1	6	37	2	1	6	2	4	1	3	11	2	225	0.5	3	1	0	0.5	0	4	1386	60	5	62	1	1
F04PT	4	1	6	66	1	1	6	3	2	1	3	32	1	120	0.5	3.5	1.5	0	0	0	4	1038	49	5	62	0.9	1
F05PT	5	0	6	57	2	1	5	2	5	1	2	30	1	165	1	1	0.5	0.2	0	0.5	3	933	52	5	62	0.5	0
F06PT	6	0	6	51	1	1	2	1	1	1	3	25	1	128	3	4	2	0.5	0	0.1	4	642	60	2.5	38.9	0.5	1
F07PT	7	0	6		1	1	2	1	2	1	4	3.5	1	120	1	1	0.5	1	0	0.5	3	3072	60	4	49	0.6	0
F08PT	8	0	6	65	2	1	2	1	6	1	4	5	1	160	2	3	2	1	0	0	3	1386	60	4	49	0.7	0
F09PT	9	1	6	38	1	1	6	3	1	1	1	7	2	143	2	3	2	1	0.1	0.1	2	1293	60	5	62	0.9	1
F10PT	10	0	6	69	2	1	4	1	6	1	3	30	1	132	3	1	1	1	1	0.2	4	754	60	4.75	55.6	0.4	1
F11PT	11	1	6	54	2	3	2	1	2	1	4	7	3	165	1.5	2	2	1	0	0	4	582	60	4	49	0.8	0
F12PT	12	0	6		1	1	4	1	5	1	4	20	1	132	2	1.5	2	1	0	0.1	4	933	48	4	49	0.8	0
F13PT	13	0	6	66	2	4	3	1	6	1	3	34	3	140	2	2.5	3	0.5	0.5	0.2	3	1644	44	4.5	53	0.8	0
F14PT	14	0	6	58	2	1	4	1	6	1	4	15	1
F15PT	15	1	6	43	1	1				1			1	120	1.5	1.5	1	0	0	0	3	876	30	2.75	40.5	0.8	0
F16PT	16	1	6	62	2	1	5	2	5	1	3	7	1	159	0.5	0.5	2	1	0	0.2	4	859	51	3	42.1	0.7	0
F17PT	17	1	6	43	2	1	5	2	5	1	3	31	2	215	3	2	1	0.5	0	0.1	3	3030	60	5	62	0.8	0
F18PT	18	1	6	60	1	1	4		1	1	3	5	3	130	1	2	1	1	0	1	3	1253	60	5	62	0.9	0
F19PT	19	0	6	67	2	1	4	2	6	1	2	35	1
F20PT	20	0	6	67	1	1	4	2	4	1	3	15	1	107	2.5	2	2	1	0	0.2	4	6986	43	3	42.1	0.8	1
F21PT	21	0	6	56	1	1	2	1	2	1	3	17	1	132	1	2	1	2	0	0.1	3	1053	50	3.5	45.4	0.8	0
F22PT	22	1	6	52	1	1	2	1	2	1	4	10	1	150	1	1	1	0	0.5	0.1	4	796	60	2	35.7	0.6	1
F23PT	23	1	6	35	1	1	4	2	1	1	3	10	1	130	1	1.5	0.5	0	0.1	0	4	3252	60	4	49	0.8	1
